# Supplementary material for: Can the use of older-generation beta-lactam antibiotics in livestock production over-select for beta-lactamases of greatest consequence for human medicine? An in vitro experimental model
Source: PLoS One. 2020 Nov 16;15(11):e0242195. doi: 10.1371/journal.pone.0242195 (PMC7668573; doi:10.1371/journal.pone.0242195)
Supplement: S1 Table — (XLSX) [file pone.0242195.s001.xlsx]

## Sheet: Sheet1
S1 Table. E. coli (n=100) sequencing data and phenotype results
Number	Laboratory source	Isolate name	Source	Organism	Bioproject	Biosample	ST	*Resistance gene (cov 97%, ID 97%)	*Plasmid (cov 80%, ID 97%)	MIC
										Amikacin	Amoxiclav	Ampicillin	1Ampicillin/sulbactam	Azitromycin	Aztreonam	Cefazolin	Cefepime	1Cefepime/zidebactam	Cefotaxime	1Cefotaxime/clavulanic acid	Cefoxitin	Cefpodoxime	Ceftazidime	1Ceftazidime/avibactam	1Ceftazidime/clavulanic acid	Ceftiofur	1Ceftolozane/tazobactam	Ceftriaxone	Cephalothin	Chloramphenicol	Ciprofloxacin	Colistin	Doripenem	Ertapenem	Gentamicin	Imipenem	1Imipenem/relebactam	1Imipenem+chelators	Levofloxacin	Meropenem	1Meropenem-vaborbactam	Nalidixic Acid	Nitrofurantoin	1Piperacillin/tazobactam	Streptomycin	Solfisoxazole	Tetracycline	Tigecycline	Tobramycin
1	HM Scott	9_D0_Mac	Swine	E. coli	PRJNA355857	SAMN09381034	101	mdf(A)_1,tet(B)_2	IncFIA(HI1)_1_HI1,IncFIB(AP001918)_1		= 4	= 4		=2							= 4					=0.25		<=0.25		= 4	<=0.015				=1							=2			= 4	<=16	>32
2	HM Scott	15_D0_Mac	Swine	E. coli	PRJNA355857	SAMN09381036	88	mdf(A)_1,sul2_2,tet(A)_6	Col156_1,IncFIB(AP001918)_1		= 8	= 4		=2							= 4					=0.5		<=0.25		=8	<=0.015				=0.5							=2			= 4	>256	>32
3	HM Scott	24_D0_Mac	Swine	E. coli	PRJNA355857	SAMN09381039	1307	mdf(A)_1,tet(B)_2	IncFIA_1,IncFIB(AP001918)_1		= 4	= 4		= 4							=8					=0.5		<=0.25		=8	<=0.015				=0.5							=2			= 4	<=16	>32
4	HM Scott	32_D0_Mac	Swine	E. coli	PRJNA355857	SAMN09381042	75	mdf(A)_1,mph(B)_1,tet(A)_6,tet(B)_1	IncFIB(AP001918)_1,IncY_1		= 4	= 4		= 4							=8					=0.5		<=0.25		= 4	<=0.015				=1							=2			= 4	<=16	>32
5	HM Scott	90_D0_Mac	Swine	E. coli	PRJNA355857	SAMN09381056	154	mdf(A)_1,tet(B)_2	IncFIB(AP001918)_1		=4	= 4		= 4							= 4					=0.5		<=0.25		=8	<=0.015				=1							=2			=8	<=16	>32
6	HM Scott	95_D0_Mac	Swine	E. coli	PRJNA355857	SAMN09381058	641	mdf(A)_1,sul2_2,tet(B)_2	IncN_1,IncX1_1		=8	= 4		=2							=8					=0.5		<=0.25		= 4	<=0.015				=1							=2			=8	>256	>32
7	HM Scott	101_D0_Mac	Swine	E. coli	PRJNA355857	SAMN09381062	1244	mdf(A)_1,tet(A)_6	IncFII(29)_1_pUTI89,IncN_1		=4	= 4		= 4							=2					=0.5		<=0.25		=8	<=0.015				=2							=2			>64	<=16	>32
8	HM Scott	119_D0_Mac	Swine	E. coli	PRJNA355857	SAMN09381066	1307	mdf(A)_1,tet(B)_2	IncFIA_1,IncFIB(AP001918)_1		=8	= 4		= 4							= 4					=0.5		<=0.25		=8	<=0.015				=0.5							=2			=8	<=16	>32
9	HM Scott	188_D0_Mac	Swine	E. coli	PRJNA355857	SAMN09381096	2509	aac(3)-IVa_1,aadA2_1,aph(4)-Ia_1,aph(6)-Id_1,cmlA1_1,mdf(A)_1,strA_1,sul3_2,tet(B)_2	IncFIB(AP001918)_1		=4	= 4		=2							= 4					=0.5		<=0.25		=32	<=0.015				=16							=2			=64	>256	>32
10	HM Scott	207_D0_Mac	Swine	E. coli	PRJNA355857	SAMN09381099	2144	mdf(A)_1,sul1_5,tet(B)_2	IncFIA_1,IncFIB(AP001918)_1,IncHI2_1,IncHI2A_1		=4	= 4		= 4							= 4					=0.5		<=0.25		=8	<=0.015				=0.5							= 4			=64	>256	>32
11	HM Scott	208_D0_Mac	Swine	E. coli	PRJNA355857	SAMN09381100	10	aph(6)-Id_1,mdf(A)_1,strA_1,tet(B)_2,tet(M)_5	IncFIA(HI1)_1_HI1,IncHI1A_1,IncHI1B(R27)_1_R27		=4	= 4		=8							= 4					=0.5		<=0.25		=8	=0.25				=1							>32			>64	<=16	>32
12	HM Scott	841_D28_Mac	Swine	E. coli	PRJNA355857	SAMN09381103	1244	mdf(A)_1,tet(A)_6	IncFII(29)_1_pUTI89		=4	8		=8							= 4					=0.5		<=0.25		=8	<=0.015				=1							=2			>64	<=16	>32
13	HM Scott	844_D28_Mac	Swine	E. coli	PRJNA355857	SAMN09381104	1244	mdf(A)_1,tet(A)_6	IncFII(29)_1_pUTI89		=4	= 4		=8							= 4					=0.5		<=0.25		=8	=0.03				=1							=2			>64	<=16	=32
14	HM Scott	851_D28_Mac	Swine	E. coli	PRJNA355857	SAMN09381107	10	mdf(A)_1,tet(B)_2	IncFII_1		=8	<=8		= 4		<=0.25	=0.25		<=0.25	<=0.12	<=8	=0.5	<=0.25		<=0.12	<=1		<=1	<=8	=8	<=1				<=4	<=0.5				<=1		= 4		<=4	=16	<=16	>32
15	HM Scott	852_D28_Mac	Swine	E. coli	PRJNA355857	SAMN09381108	10	mdf(A)_1,tet(B)_2	IncFII_1		=4	<=8		=2		<=0.25	=0.25		<=0.25	<=0.12	<=8	=0.5	<=0.25		<=0.12	<=1		<=1	<=8	=8	<=1				<=4	<=0.5				<=1		= 4		<=4	=8	<=16	>32
16	HM Scott	857_D28_Mac	Swine	E. coli	PRJNA355857	SAMN09381111	154	mdf(A)_1,tet(B)_2	IncFIB(AP001918)_1		=16	<=8		=2		<=0.25	=0.5		<=0.25	<=0.12	<=8	=0.5	<=0.25		<=0.12	<=1		= 4	=16	=8	<=1				<=4	<=0.5				<=1		=2		<=4	=32	<=16	>32
17	HM Scott	861_D28_Mac	Swine	E. coli	PRJNA355857	SAMN09381114	2509	aac(3)-IVa_1,aadA2_1,aph(4)-Ia_1,aph(6)-Id_1,cmlA1_1,mdf(A)_1,strA_1,sul3_2,tet(B)_2	IncFIB(AP001918)_1		=4	= 4		=2							= 4					=0.5		<=0.25		=16	<=0.015				=16							=2			>64	>256	>32
18	HM Scott	925_D28_Mac	Swine	E. coli	PRJNA355857	SAMN09381118	1244	mdf(A)_1,tet(A)_6	IncFII(29)_1_pUTI89_CP003035		=4	=4		= 4							= 4					=0.5		<=0.25		=8	<=0.015				=2							=2			>64	<=16	>32
19	HM Scott	939_D28_Mac	Swine	E. coli	PRJNA355857	SAMN09381123	101	mdf(A)_1,tet(B)_2	IncFIB(AP001918)_1,IncN_1		=4	= 4		= 4							= 4					=0.5		<=0.25		=8	<=0.015				=1							=2			=8	<=16	>32
20	KN Norman	3fy2-tsp-qd2-mtet	Feedlot dust	E. coli	PRJNA625742	SAMN14842449	58	aph(6)-Id_1,mdf(A)_1,strA_1,sul2_2,tet(B)_1	none		= 4	= 4		= 4							= 4					0.5		0.25		=8	<=0.015				=0.5							=2			>64	>256	>32
21	HM Scott	3_D0_Mac	Swine	E. coli	PRJNA355857	SAMN09381032	8975	aph(6)-Id_1,blaTEM-1B_1,mdf(A)_1,strA_1,tet(B)_2,tet(M)_5	Col(BS512)_1__NC_010656_dupe,IncFIA(HI1)_1_HI1,IncFIC(FII)_1,IncHI1A_1,IncHI1B(R27)_1_R27		=8	>32		= 4							= 4					=0.5		<=0.25		=8	<=0.015				=1							= 4			=64	<=16	>32
22	HM Scott	41_D0_Mac	Swine	E. coli	PRJNA355857	SAMN09381043	8954	aph(6)-Id_1,blaTEM-1B_1,mdf(A)_1,strA_1,tet(B)_2,tet(M)_5	IncFIA(HI1)_1_HI1,IncFIB(AP001918)_1,IncFIC(FII)_1,IncHI1A_1,IncHI1B(R27)_1_R27		=8	>32		= 4							= 4					=0.5		<=0.25		=8	<=0.015				=0.5							=2			>64	<=16	>32
23	HM Scott	64_D0_Mac	Swine	E. coli	PRJNA355857	SAMN09381050	154	aph(6)-Id_1,blaTEM-1B_1,mdf(A)_1,strA_1,tet(B)_2,tet(M)_5	IncFIA(HI1)_1_HI1,IncFIC(FII)_1,IncHI1A_1,IncHI1B(R27)_1_R27		=8	>32		= 4							= 4					=0.5		<=0.25		=8	<=0.015				=1							= 4			=32	<=16	>32
24	HM Scott	72_D0_Mac	Swine	E. coli	PRJNA355857	SAMN09381051	8954	aph(6)-Id_1,blaTEM-1B_1,mdf(A)_1,strA_1,tet(B)_2,tet(M)_5	IncFIA(HI1)_1_HI1,IncFIB(AP001918)_1,IncFIC(FII)_1,IncHI1A_1,IncHI1B(R27)_1_R27		=8	>32		= 4							=8					=0.25		<=0.25		=8	<=0.015				=1							=2			=16	<=16	>32
25	HM Scott	110_D0_Mac	Swine	E. coli	PRJNA355857	SAMN09381063	8972	aph(6)-Id_1,blaTEM-1B_1,mdf(A)_1,strA_1,tet(B)_2	IncFIB(AP001918)_1,IncFIC(FII)_1,IncFII_1		=8	>32		=8							= 4					=0.5		<=0.25		=8	<=0.015				=1							= 4			>64	=32	>32
26	HM Scott	118_D0_Mac	Swine	E. coli	PRJNA355857	SAMN09381065	34	aph(6)-Id_1,blaTEM-1B_1,mdf(A)_1,strA_1,tet(B)_2	Col(BS512)_1,Col(BS512)_1__NC_010656_dupe,IncFIB(AP001918)_1,IncX1_1,p0111_1		=8	>32		=8							=2					=0.5		<=0.25		= 4	<=0.015				=0.5							=2			=64	<=16	>32
27	HM Scott	121_D0_Mac	Swine	E. coli	PRJNA355857	SAMN09381068	744	aadA5_1,aph(3'')-Ib_5,aph(6)-Id_1,blaTEM-1B_1,dfrA17_1,mdf(A)_1,mph(A)_2,sul1_5,sul2_3,tet(B)_2,tet(D)_1	IncFIA_1,IncFIB(AP001918)_1,IncQ1_1,IncX3_1		=8	>32		=8							= 4					=0.5		<=0.25		= 4	>4				=0.5							>32			>64	>256	>32
28	HM Scott	131_D0_Mac	Swine	E. coli	PRJNA355857	SAMN09381074	48	aadA2_1,blaTEM-1B_1,cmlA1_1,mdf(A)_1,sul3_2,tet(B)_2,tet(M)_5	IncFIB(AP001918)_1,p0111_1		=8	>32		=8							=8					=0.5		<=0.25		>32	<=0.015				=1							=2			=8	>256	>32
29	HM Scott	143_D0_Mac	Swine	E. coli	PRJNA355857	SAMN09381078	6031	blaTEM-1B_1,mdf(A)_1,tet(B)_2	IncFIA(HI1)_1_HI1,IncFIA_1,IncFIB(AP001918)_1,IncFII_1,IncHI1A_1,IncHI1B(R27)_1_R27		=8	>32		=8							=8					=0.5		<=0.25		=8	<=0.015				=0.5							= 4			=16	=32	>32
30	HM Scott	152_D0_Mac	Swine	E. coli	PRJNA355857	SAMN09381080	48	aadA2_1,blaTEM-1B_1,cmlA1_1,mdf(A)_1,sul3_2,tet(B)_2,tet(M)_5	Col8282_1,IncFIB(AP001918)_1		=8	>32		= 4							= 4					=0.5		<=0.25		>32	<=0.015				=1							=2			=16	>256	>32
31	HM Scott	153_D0_Mac	Swine	E. coli	PRJNA355857	SAMN09381081	48	aadA2_1,blaTEM-1B_1,cmlA1_1,mdf(A)_1,sul3_2,tet(B)_2,tet(M)_5	Col8282_1,IncFIB(AP001918)_1		=8	>32		= 4							= 4					=0.25		<=0.25		=32	<=0.015				=0.5							=2			=16	>256	>32
32	HM Scott	172_D0_Mac	Swine	E. coli	PRJNA355857	SAMN09381087	1642	aac(3)-IId_1,aph(3'')-Ib_5,aph(6)-Id_1,blaTEM-1B_1,mdf(A)_1,sul2_3,tet(B)_2	IncFIA_1,IncFIB(AP001918)_1,IncQ1_1,IncY_1		=8	>32		=2							=8					=0.5		<=0.25		=8	>4				>16							>32			>64	>256	>32
33	HM Scott	176_D0_Mac	Swine	E. coli	PRJNA355857	SAMN09381089	744	aadA5_1,aph(3'')-Ib_5,aph(6)-Id_1,blaTEM-1B_1,dfrA17_1,mdf(A)_1,mph(A)_2,sul1_5,sul2_3,tet(B)_2,tet(D)_1	IncFIA_1,IncFIB(AP001918)_1,IncQ1_1,IncX3_1		=8	>32		=16							= 4					=0.5		<=0.25		=8	>4				=0.5							>32			>64	>256	>32
34	HM Scott	181_D0_Mac	Swine	E. coli	PRJNA355857	SAMN09381092	48	aadA2_1,blaTEM-1B_1,cmlA1_1,mdf(A)_1,sul3_2,tet(B)_2,tet(M)_5	IncFIB(AP001918)_1,p0111_1		=8	>32		= 4							= 4					=0.5		<=0.25		=32	<=0.015				=1							=2			=16	>256	>32
35	HM Scott	209_D0_Mac	Swine	E. coli	PRJNA355857	SAMN09381101	6694	aph(3'')-Ib_5,aph(6)-Id_1,blaTEM-1B_1,mdf(A)_1,tet(B)_2	IncFIA_1,IncFIB(AP001918)_1		=8	>32		= 4							= 4					=0.5		<=0.25		=8	<=0.015				=1							=2			=64	=32	>32
36	HM Scott	847_D28_Mac	Swine	E. coli	PRJNA355857	SAMN09381106	8954	aph(6)-Id_1,blaTEM-1B_1,mdf(A)_1,strA_1,tet(B)_2,tet(M)_5	IncFIA(HI1)_1_HI1,IncFIB(AP001918)_1,IncFIC(FII)_1,IncHI1A_1,IncHI1B(R27)_1_R27		=8	>32		= 4							= 4					=0.25		<=0.25		= 4	<=0.015				=0.5							=2			=64	<=16	>32
37	HM Scott	858_D28_Mac	Swine	E. coli	PRJNA355857	SAMN09381112	10	aac(3)-IId_1,blaTEM-1B_1,mdf(A)_1,tet(B)_2	IncFII_1		=8	>32		= 4		<= 8	<= 1		<= 0.25	<= 0.12	<=4	= 0.5	<= 0.25		<= 0.12	=0.25		<=1	<= 8	=8	<=1				>16	<=0.5				<=1		=8		<=4	=8	<=16	>32
38	HM Scott	929_D28_Mac	Swine	E. coli	PRJNA355857	SAMN09381120	10	aph(6)-Id_1,blaTEM-1B_1,mdf(A)_1,strA_1,tet(M)_5	IncFIA(HI1)_1_HI1,IncFIB(AP001918)_1,IncHI1A_1,IncHI1B(R27)_1_R27		=8	>32		= 4							= 4					=0.5		<=0.25		=8	=0.25				=1							>32			>64	<=16	>32
39	HM Scott	1019_D28_Mac	Swine	E. coli	PRJNA355857	SAMN09381138	154	aph(6)-Id_1,blaTEM-1B_1,mdf(A)_1,strA_1,tet(B)_2,tet(M)_5	IncFIA(HI1)_1_HI1,IncFIC(FII)_1,IncHI1A_1,IncHI1B(R27)_1_R27		=8	>32		=8							= 4					=0.5		<=0.25		=8	=0.03				=1							= 4			=64	<=16	>32
40	HM Scott	1033_D28_Mac	Swine	E. coli	PRJNA355857	SAMN09381145	154	aph(6)-Id_1,blaTEM-1B_1,mdf(A)_1,strA_1,tet(B)_2,tet(M)_5	IncFIA(HI1)_1_HI1,IncFIC(FII)_1,IncHI1A_1,IncHI1B(R27)_1_R27		=16	>32		= 4							=8					=0.5		<=0.25		=8	=0.03				=1							= 4			=64	<=16	>32
41	HM Scott	5_D0_Mac	Swine	E. coli	PRJNA355857	SAMN09381033	1640	aac(3)-VIa_1,ant(3'')-Ia_1,aph(3')-Ia_1,aph(3'')-Ib_5,aph(6)-Id_1,blaCMY-2_1,floR_2,mdf(A)_1,sul1_5,tet(A)_6,tet(B)_2	IncA/C2_1,IncI1_1_Alpha,IncI2_1_Delta,p0111_1		>32	>32		= 4							>32					>8		=32		>32	=0.06				>16							>32			>64	>256	>32
42	HM Scott	11_D0_Mac	Swine	E. coli	PRJNA355857	SAMN09381035	189	aac(3)-VIa_1,ant(3'')-Ia_1,aph(3'')-Ib_5,aph(6)-Id_1,blaCMY-2_1,floR_2,mdf(A)_1,sul1_5,sul2_2,tet(A)_6,tet(B)_2	IncA/C2_1		>32	>32		= 4							>32					>8		=16		>32	<=0.015				>16							=2			>64	>256	>32
43	HM Scott	17_D0_Mac	Swine	E. coli	PRJNA355857	SAMN09381037	2500	aac(3)-VIa_1,ant(3'')-Ia_1,aph(3'')-Ib_5,aph(6)-Id_1,blaCMY-2_1,floR_2,mdf(A)_1,sul1_5,sul2_2,tet(A)_6,tet(B)_2	IncA/C2_1		>32	>32		= 4							>32					>8		=16		>32	<=0.015				>16							=2			>64	>256	>32
44	HM Scott	26_D0_Mac	Swine	E. coli	PRJNA355857	SAMN09381040	349	aph(6)-Id_1,blaCMY-2_1,mdf(A)_1,strA_1	Col156_1,IncFIB(AP001918)_1,IncI1_1_Alpha		>32	>32		= 4							>32					=8		=16		=8	<=0.015				=1							=2			>64	<=16	>32
45	HM Scott	27_D0_Mac	Swine	E. coli	PRJNA355857	SAMN09381041	101	blaCMY-2_1,mdf(A)_1,tet(B)_2	IncFIB(AP001918)_1,IncI1_1_Alpha		>32	>32		= 4							>32					>8		=16		=8	<=0.015				=0.5							= 4			= 4	<=16	>32
46	HM Scott	42_D0_Mac	Swine	E. coli	PRJNA355857	SAMN09381044	278	blaCMY-2_1,mdf(A)_1,tet(B)_2	IncFIA_1,IncFIB(AP001918)_1,IncI1_1_Alpha		>32	>32		= 4							>32					>8		=16		= 4	<=0.015				=1							=2			=8	<=16	>32
47	HM Scott	44_D0_Mac	Swine	E. coli	PRJNA355857	SAMN09381045	58	aph(6)-Id_1,blaCMY-2_1,mdf(A)_1,strA_1,tet(B)_2	IncFIB(AP001918)_1,IncI1_1_Alpha,p0111_1		>32	>32		= 4							>32					>8		=16		=8	<=0.015				=0.5							=2			>64	=32	>32
48	HM Scott	48_D0_Mac	Swine	E. coli	PRJNA355857	SAMN09381047	1640	aac(3)-VIa_1,ant(3'')-Ia_1,aph(3')-Ia_1,aph(3'')-Ib_5,aph(6)-Id_1,blaCMY-2_1,floR_2,mdf(A)_1,sul1_5,tet(A)_6,tet(B)_2	IncA/C2_1,IncI1_1_Alpha,p0111_1		>32	>32		= 4							>32					>8		=16		>32	<=0.015				>16							=2			>64	>256	>32
49	HM Scott	52_D0_Mac	Swine	E. coli	PRJNA355857	SAMN09381048	12	aph(3'')-Ib_5,aph(6)-Id_1,blaCMY-2_1,floR_2,mdf(A)_1,sul2_2,tet(A)_6	IncA/C2_1		>32	>32		= 4							=32					>8		=16		>32	<=0.015				=0.5							=2			>64	>256	>32
50	HM Scott	77_D0_Mac	Swine	E. coli	PRJNA355857	SAMN09381054	48	aph(3'')-Ib_5,aph(6)-Id_1,blaCMY-2_1,floR_2,mdf(A)_1,sul2_2,tet(A)_6	IncA/C2_1		>32	>32		= 4							>32					=8		=8		>32	<=0.015				=0.5							=2			>64	>256	>32
51	HM Scott	94_D0_Mac	Swine	E. coli	PRJNA355857	SAMN09381057	90	blaCMY-2_1,cmlA1_1,mdf(A)_1,sul3_2,tet(B)_2	IncFIB(AP001918)_1,IncFIC(FII)_1,IncFII_1,IncI1_1_Alpha,IncI2_1_Delta		>32	>32		=2							>32					=8		=8		=32	<=0.015				=0.5							=2			=8	>256	>32
52	HM Scott	97_D0_Mac	Swine	E. coli	PRJNA355857	SAMN09381059	58	aph(6)-Id_1,blaCMY-2_1,mdf(A)_1,strA_1,tet(B)_2	IncFIB(AP001918)_1,IncI1_1_Alpha,p0111_1		>32	>32		= 4							>32					>8		=16		=8	<=0.015				=1							=2			=64	<=16	>32
53	HM Scott	100_D0_Mac	Swine	E. coli	PRJNA355857	SAMN09381061	189	aac(3)-VIa_1,ant(3'')-Ia_1,aph(3'')-Ib_5,aph(6)-Id_1,blaCMY-2_1,floR_2,mdf(A)_1,sul1_5,sul2_2,tet(A)_6,tet(B)_2	IncA/C2_1		>32	>32		= 4							>32					=8		=16		>32	<=0.015				>16							= 4			>64	>256	>32
54	HM Scott	115_D0_Mac	Swine	E. coli	PRJNA355857	SAMN09381064	154	blaCMY-2_1,mdf(A)_1,tet(B)_2	IncFIB(AP001918)_1,IncI1_1_Alpha		>32	>32		= 4							>32					>8		=16		=8	<=0.015				=1							=2			=16	=32	>32
55	HM Scott	120_D0_Mac	Swine	E. coli	PRJNA355857	SAMN09381067	3759	aac(3)-VIa_1,ant(3'')-Ia_1,aph(3'')-Ib_5,aph(3')-IIa_2,aph(6)-Id_1,blaCMY-2_1,floR_2,mdf(A)_1,sul1_5,sul2_2,tet(A)_6,tet(M)_5	IncA/C2_1,IncFIA(HI1)_1_HI1,IncHI1A_1,IncHI1B(R27)_1_R27,IncN_1,IncY_1		=32	>32		= 4							>32					=8		=8		>32	<=0.015				>16							=2			>64	>256	>32
56	HM Scott	126_D0_Mac	Swine	E. coli	PRJNA355857	SAMN09381070	75	aac(3)-VIa_1,ant(3'')-Ia_1,aph(3'')-Ib_5,aph(6)-Id_1,blaCMY-2_1,floR_2,mdf(A)_1,sul1_5,sul2_2,tet(A)_6,tet(B)_1	IncA/C2_1,IncY_1		>32	>32		=8							>32					>8		=16		>32	= 0.25				>16							>32			>64	>256	>32
57	HM Scott	130_D0_Mac	Swine	E. coli	PRJNA355857	SAMN09381073	2509	aac(3)-IVa_1,aadA2_1,aph(4)-Ia_1,aph(6)-Id_1,blaCMY-2_1,cmlA1_1,mdf(A)_1,strA_1,sul3_2,tet(B)_2	IncFIB(AP001918)_1,IncI1_1_Alpha		>32	>32		=2							>32					>8		=16		>32	<=0.015				=16							=2			>64	>256	>32
58	HM Scott	138_D0_Mac	Swine	E. coli	PRJNA355857	SAMN09381076	58	aph(6)-Id_1,blaCMY-2_1,mdf(A)_1,strA_1,tet(B)_2	IncFIB(AP001918)_1,IncI1_1_Alpha		>32	>32		= 4							>32					>8		=16		=8	<=0.015				=1							= 4			>64	=32	>32
59	HM Scott	149_D0_Mac	Swine	E. coli	PRJNA355857	SAMN09381079	75	blaCMY-2_1,mdf(A)_1,mph(B)_1,tet(A)_6,tet(B)_1	IncFIB(AP001918)_1,IncI1_1_Alpha,IncY_1		>32	>32		= 4							>32					>8		=16		= 4	<=0.015				=1							= 4			=8	<=16	>32
60	HM Scott	156_D0_Mac	Swine	E. coli	PRJNA355857	SAMN09381082	12	aph(3'')-Ib_5,aph(6)-Id_1,blaCMY-2_1,floR_2,mdf(A)_1,sul2_2,tet(A)_6	IncA/C2_1		=32	>32		=2							>32					>8		=16		>32	<=0.015				=1							=1			>64	>256	>32
61	HM Scott	2_D0_Mac	Swine	E. coli	PRJNA355857	SAMN09381031	744	blaCTX-M-27_1,erm(B)_18,mdf(A)_1,tet(B)_2	IncFII_1		=4	>32		>16							= 4					>8		>64		=8	>4				=0.5							>32			= 4	<=16	>32
62	HM Scott	45_D0_Mac	Swine	E. coli	PRJNA355857	SAMN09381046	744	blaCTX-M-27_1,mdf(A)_1,tet(B)_2	IncFII_1		=4	>32		= 4							= 4					>8		>64		=8	>4				=1							>32			= 4	<=16	>32
63	HM Scott	75_D0_Mac	Swine	E. coli	PRJNA355857	SAMN09381052	744	blaCTX-M-27_1,erm(B)_18,mdf(A)_1,tet(B)_2	IncFII_1		=4	>32		>16							= 4					>8		>64		=16	>4				=0.5							>32			= 4	<=16	>32
64	HM Scott	76_D0_Mac	Swine	E. coli	PRJNA355857	SAMN09381053	744	blaCTX-M-27_1,erm(B)_18,mdf(A)_1,tet(B)_2	IncFII_1		=4	>32		>16							= 4					>8		>64		=16	>4				=1							>32			=8	<=16	>32
65	HM Scott	87_D0_Mac	Swine	E. coli	PRJNA355857	SAMN09381055	744	blaCTX-M-27_1,erm(B)_18,mdf(A)_1,tet(B)_2	IncFII_1		=4	>32		>16							= 4					>8		>64		=8	>4				=0.5							>32			=8	<=16	>32
66	HM Scott	124_D0_Mac	Swine	E. coli	PRJNA355857	SAMN09381069	744	blaCTX-M-27_1,mdf(A)_1,tet(B)_2	IncFIA_1,IncFII_1,IncN_1		=4	>32		= 4							= 4					>8		>64		=8	>4				=0.5							>32			=8	<=16	>32
67	HM Scott	128_D0_Mac	Swine	E. coli	PRJNA355857	SAMN09381071	744	blaCTX-M-27_1,erm(B)_18,mdf(A)_1,tet(B)_2	IncFII_1		=4	>32		>16							= 4					>8		>64		=8	>4				=0.5							>32			=8	<=16	>32
68	HM Scott	129_D0_Mac	Swine	E. coli	PRJNA355857	SAMN09381072	744	blaCTX-M-27_1,erm(B)_18,mdf(A)_1,tet(B)_2	IncFII_1		=4	>32		>16							= 4					>8		>64		=16	>4				=2							>32			=8	=32	>32
69	HM Scott	140_D0_Mac	Swine	E. coli	PRJNA355857	SAMN09381077	744	blaCTX-M-27_1,erm(B)_18,mdf(A)_1,tet(B)_2	IncFII_1		=4	>32		>16							= 4					>8		>64		=8	>4				=1							>32			=8	=32	>32
70	HM Scott	178_D0_Mac	Swine	E. coli	PRJNA355857	SAMN09381090	744	blaCTX-M-27_1,mdf(A)_1,tet(B)_2	IncFIA_1,IncFII_1,IncN_1		=4	>32		= 4							= 4					>8		>64		=8	>4				=1							>32			=8	<=16	>32
71	HM Scott	D99-56-4339-7-Ec	Cattle	E. coli	PRJNA625741	SAMN14774805	1725	aph(3')-Ia_1,blaCTX-M-55_1,floR_2,mdf(A)_1,sul3_2,tet(B)_2	IncFIB(AP001918)_1		16	>32		=4							= 4					>8		>64		>32	<=0.015				=0.5							=2			16	>256	>32
72	HM Scott	D99-9-4243-5-Ec	Cattle	E. coli	PRJNA625741	SAMN14774806	11081	blaCTX-M-32_2,mdf(A)_1,tet(B)_2	IncN_1		=32	>32		=4							>32					>8		=16		>32	>4				=0.5							32			=8	>256	>32
73	HM Scott	D56-58-4330-3-Ec	Cattle	E. coli	PRJNA625741	SAMN14774800	17	blaCTX-M-27_1,mdf(A)_1	IncB/O/K/Z_3,IncFII_1,p0111_1		=4	>32		=4							= 4					>8		>64		=8	<=0.015				=2							=2			=4	<=16	=4
74	HM Scott	D56-9-4234-4-Ec	Cattle	E. coli	PRJNA625741	SAMN14774801	Not Found	blaCTX-M-32_2,mdf(A)_1	IncFII(pSE11)_1_pSE11		=4	>32		=2							= 4					>8		=16		= 4	=0.03				0.25							=16			=32	=32	=8
75	HM Scott	D28-57-4329-4-Ec	Cattle	E. coli	PRJNA625741	SAMN14774796	306	aph(3'')-Ib_5,aph(6)-Id_1,blaCTX-M-1_1,floR_2,mdf(A)_1,mph(A)_2,qnrB19_1,sul2_2,tet(A)_6	IncFII(pSE11)_1_pSE11,IncR_1,IncX1_1		=32	>32		>16							>32					>8		>64		>32	=0.25				=1							=8			>64	>256	>32
76	HM Scott	D28-57-4315-3-Ec	Cattle	E. coli	PRJNA625741	SAMN14774795	306	aph(3'')-Ib_5,aph(6)-Id_1,blaCTX-M-1_1,floR_2,mdf(A)_1,mph(A)_2,qnrB19_1,sul2_2,tet(A)_6	IncFII(pSE11)_1_pSE11,IncR_1,IncX1_1		=8	>32		>16							=16					>8		=32		>32	<=1				0.25							=16			>64	>256	>32
77	KN Norman	1-fy3-qd-3_._maccef	Feedlot dust	E. coli	PRJNA625742	SAMN14842428	8828	blaCTX-M-27_1,erm(B)_18,mdf(A)_1,tet(C)_3	IncFIB(AP001918)_1,IncFII_1		=4	>32		>16							=16					>8		>64		=16	<=0.015				=0.5							= 4			=8	=128	=8
78	KN Norman	2-fy3-d-2_ecpc_maccef	Feedlot dust	E. coli	PRJNA625742	SAMN14842435	2536	blaCTX-M-32_2,mdf(A)_1	IncFIA_1,IncFIC(FII)_1		=8	>32		=8							=8					>8		>64		>32	=0.03				=1							=2			=32	>256	>32
79	HM Scott	17-A1-13286-28-1-MACFEP-Ecoli	Cattle	E. coli	PRJNA625290	SAMN14596660	56	blaCTX-M-32_2,mdf(A)_1	IncFIA_1,IncFIB(AP001918)_1,IncFIC(FII)_1		=8	>32		=4							=8					>8		>64		= 4	<=0.015				=1							= 4			=8	<=16	=4
80	HM Scott	25-A1-13332-28-1-ESBL-Ecoli	Cattle	E. coli	PRJNA625290	SAMN14596656	301	blaCTX-M-32_2,mdf(A)_1,tet(A)_6	IncFII(pSE11)_1_pSE11,IncR_1,IncX1_1		=4	>32		=8							=8					>8		=32		>32	=0.03				=1							= 4			=8	<=16	>32
81	CDC/FDA	0451	Human	E. coli	PRJNA391513	SAMN07291544	131	aac(6')-Ib_1,blaKPC-3_1,blaOXA-9_1,blaTEM-1A_1,dfrA14_5,mdf(A)_1,qnrS1_1	IncFIA_1,IncN_1	4	>32	>32			>64	>8	>32		>64	2	16		64	<=0.5	8		8	>32			>8	0.5	1	1	8	2		1	>8	0.5				>128			8	<=0.5	>16
82	TE Wittum	S2	Sewage	E. coli	PRJNA635418	SAMN15074832	361	aadA2_1,blaNDM-5_1,dfrA12_8,mdf(A)_1,mph(A)_2,sul1_5,tet(A)_6	IncFIA_1,IncFII_1,IncY_1		>32	>32		>16		>16	>16		>64		>32	>32	>128		>128	>8		>64	>16	=8	>4				=0.5	=16				>8		>32		>64	=16	>256	>32
83	TE Wittum	S3	Sewage	E. coli	PRJNA635418	SAMN15074833	167	aadA2_1,aph(3'')-Ib_5,aph(6)-Id_1,blaCMY-2_1,blaNDM-5_1,blaTEM-1B_1,dfrA12_8,erm(B)_18,mdf(A)_1,mph(A)_2,rmtB_1,sul1_5,sul2_2	IncFIA_1,IncFIB(AP001918)_1,IncFII_1		>32	>32		>16		>16	>16		>64		>32	>32	>128		>128	>8		>64	>16	=16	>4				>16	=16				>8		>32		>64	>64	>256	<=4
84	TE Wittum	S4	Sewage	E. coli	PRJNA635418	SAMN15074834	617	aac(6')-Ib-cr_1,aadA2_1,aadA5_1,aph(3'')-Ib_5,aph(6)-Id_1,blaCTX-M-15_1,blaNDM-5_1,blaOXA-1_1,catA1_1,dfrA12_8,dfrA17_1,dfrA5_1,erm(B)_18,mdf(A)_1,mph(A)_2,qnrS1_1,sul1_5,tet(B)_2	Col(BS512)_1,IncB/O/K/Z_2,IncFIA_1,IncFIB(AP001918)_1		>32	>32		>16		>16	>16		>64		>32	>32	>128		>128	>8		>64	>16	>32	>4				=0.5	=4				=8		>32		>64	=32	>256	>32
85	TE Wittum	S5	Sewage	E. coli	PRJNA224116	SAMN09289752	607	aadA2_1,ant(2'')-Ia_1,blaKPC-3_1,dfrA12_8,dfrA16_2,mdf(A)_1,mph(A)_2,mph(E)_1,msr(E)_4,qnrA1_1,sul1_2,tet(G)_2	IncA/C2_1,IncW_1		>32	>32		>16		>16	=8		=8		=16	>32	=32		=16	>8		=32	>16	>32	=0.5				=4	=4				=4		=16		>64	=16	>256	>32
86	TE Wittum	S6	Swine environment	E. coli	PRJNA635418	SAMN15074835	218	aac(3)-IVa_1,aph(3')-Ia_3,aph(4)-Ia_1,aph(6)-Id_1,blaCMY-2_1,blaIMP-64_1,blaTEM-1B_1,mdf(A)_1,strA_1,sul2_14	IncA/C2_1,IncI1_1_Alpha,IncX1_1,IncX4_1		=32	>32		=8		>16	=8		=64		>32	>32	=32		=32	>8		>64	>16	=8	=0.03				>16	<=0.5				=2		= 4		<=4	>64	>256	<=4
87	CDC/FDA	0001	Human	E. coli	PRJNA224116	SAMN04014842	131	aac(6')-Ib-cr_1,aadA5_1,blaKPC-3_1,blaOXA-1_1,dfrA17_1,mdf(A)_1,mph(A)_2,sul1_5,tet(A)_6	IncFIB(pQil)_1_pQil,IncFII_1	16	>32	>32			>64	>8	>32	0.12	>64	8	>16		128	<=0.5	>64		>16	>32			>8	0.5	4	8	4	4	0.12	4	>8	4	<=0.5		<=16	>128			>32	<=0.5	>16
88	CDC/FDA	0048	Human	E. coli	PRJNA224116	SAMN04014889	101	aadA2_1,aph(3')-Ia_1,aph(6)-Id_1,blaCMY-6_1,blaCTX-M-15_1,blaNDM-1_1,blaOXA-2_1,blaTEM-1A_1,blaTEM-1B_1,catA1_1,dfrA12_8,dfrA29_1,mdf(A)_1,rmtC_1,strA_1,sul1_5,tet(B)_2	IncA/C2_1,IncFIB(pB171)_1_pB171,p0111_1	>64	>32	>32			>64	>32	>32		>64	>32	>16		>128	>16	>64		>16	>32			>8	0.5	>8	>16	>16	8		1	>8	>16				>128			>32	<=0.5	>16
89	CDC/FDA	0055	Human	E. coli	PRJNA224116	SAMN04014896	131	aac(3)-IIa_1,aac(6')-Ib-cr_1,aadA5_1,blaCMY-6_1,blaNDM-1_1,blaOXA-1_1,dfrA17_1,mdf(A)_1,mph(A)_2,rmtC_1,sul1_5,tet(A)_6	IncA/C2_1,IncFIA_1,IncFII_1	>64	>32	>32			32	>8	>32		>128	>32	>16		>128	>16	>64			>32			>8	1	>8	>8	>16	8		<=0.25	>8	>8				>128			>32	=1	>16
90	CDC/FDA	0061	Human	E. coli	PRJNA224116	SAMN04014902	1408	aac(6')-Ib_1,aadA2_1,aph(3'')-Ib_5,aph(6)-Id_1,blaKPC-3_1,blaOXA-9_1,blaTEM-1A_1,blaTEM-1B_1,dfrA12_8,dfrA14_5,mdf(A)_1,sul1_5,sul2_2,sul3_2,tet(A)_6	IncN_1,IncX1_1	32	>32	>32			>64	>8	>32		>64	4	16		128	<=0.5	32			>32			<=0.25	0.5	4	8	>16	4		4	<=0.12	4				>128			>32	<=0.5	>16
91	CDC/FDA	0069	Human	E. coli	PRJNA224116	SAMN04014910	1809	aph(3'')-Ib_5,blaCMY-6_1,blaNDM-1_1,blaTEM-1B_1,dfrA8_1,sul1_5,sul2_2,tet(A)_6	IncA/C2_1	8	>32	>32			8	>8	16		>64	>32	>16		>128	>16	>64			>32			<=0.25	0.5	8	4	1	8		<=0.25	0.25	8				>128			>32	<=0.5	>16
92	CDC/FDA	0114	Human	E. coli	PRJNA224116	SAMN04014955	617	ant(2'')-Ia_1,aph(3'')-Ib_5,aph(6)-Id_1,blaKPC-3_1,blaTEM-1B_1,cmlA1_1,dfrA5_1,mdf(A)_1,sul1_5,sul2_2	IncFIA_1,IncFIB(AP001918)_1,IncN_1,IncX4_1,IncY_1	4	>32	>32			>64	>32	16		32	8	>32		64	1	64			>64			>8	<=0.25	4	8	4	4		4	>8	4				>128			2	<=0.5	8
93	CDC/FDA	0118	Human	E. coli	PRJNA224116	SAMN04014959	101	aac(3)-IIa_1,aph(6)-Id_1,blaCMY-6_1,blaNDM-1_1,blaOXA-2_1,blaTEM-1A_1,catA1_1,dfrA29_1,mdf(A)_1,rmtC_1,strA_1,sul1_5	IncA/C2_1,IncFII(pKPX1)	>64	>32	>32			64	>32	>32		>256	>256	>32		>256	>16	>256			>64			>8	0.5	>8	>16	>16	8		<=0.25	>8	>16				>128			<=2	<=0.5	>16
94	CDC/FDA	0119	Human	E. coli	PRJNA224116	SAMN04014960	101	aac(3)-IIa_1,aac(6')-Ib_1,aac(6')-Ib-cr_1,aph(6)-Id_1,blaCMY-6_1,blaCTX-M-15_1,blaNDM-1_1,blaOXA-1_1,blaOXA-2_1,blaOXA-9_1,blaTEM-1A_1,blaTEM-1B_1,catA1_1,dfrA29_1,mdf(A)_1,rmtC_1,strA_1,sul1_5	IncA/C2_1,IncFIA_1,IncFIB(AP001918)_1	>64	>32	>32			>64	>32	>32		>256	>256	>32		>256	>16	>256			>64			>8	0.5	8	>16	>16	8		<=0.25	>8	>16				>128			4	0.25	>16
95	CDC/FDA	0137	Human	E. coli	PRJNA224116	SAMN04014978	1284	aac(3)-IIa_1,aac(6')-Ib_1,aac(6')-Ib-cr_1,aadA5_1,aph(3')-VI_1,blaCMY-42_1,blaCTX-M-15_1,blaNDM-6_1,blaOXA-1_1,blaOXA-9_1,blaTEM-1A_1,dfrA17_1,mdf(A)_1,mph(A)_2,qnrS1_1,sul1_5,tet(B)_2	IncFIA_1,IncFIB(AP001918)_1,IncR_1	64	>32	>32			>64	>16	>32		>128	>128	>16		>128	>16	>128			>32			>8	1	>8	>8	>16	16		1	>8	>8				>128			>32	<=0.5	>16
96	CDC/FDA	0149	Human	E. coli	PRJNA224116	SAMN04014990	167	blaCMY-42_1,blaNDM-7_1,mdf(A)_1	IncX3_1	2	>32	>32			<=2	>8	>32		>64	>32	>16		>128	>16	>64			>32			>8	0.5	>8	8	0.5	8		<=0.25	8	8				>128			<=2	<=0.5	=1
97	CDC/FDA	0150	Human	E. coli	PRJNA224116	SAMN04014991	167	aadA5_1,blaCMY-42_1,blaNDM-5_1,blaTEM-1B_1,dfrA17_1,mdf(A)_1,mph(A)_2,sul1_5,tet(A)_6	IncFIA_1,IncI1_1_Alpha,IncX3_1	<=1.0	>32	>32			32	>8	>32		>64	>32	>16		>128	>64				>32			>8	0.5	>8	>8	1	16		<=0.25	>8	>8				>128			>32	<=0.5	=1
98	CDC/FDA	0151	Human	E. coli	PRJNA224116	SAMN04014992	167	blaCMY-42_1,blaNDM-5_1,blaTEM-1B_1,mdf(A)_1	IncI1_1_Alpha,IncX3_1	2	>32	>32			>64	>8	>32		>64	>32	>16		>128	>64				>32			>8	0.5	>8	>8	<=0.25	16		<=0.25	>8	>8				>128			>32	<=0.5	16
99	CDC/FDA	0162	Human	E. coli	PRJNA224116	SAMN04015003	167	aph(3'')-Ib_5,aph(6)-Id_1,blaCTX-M-15_1,blaNDM-7_1,blaTEM-1B_1,erm(B)_18,mdf(A)_1,mph(A)_2,qnrS1_1,sul2_2,tet(A)_6	IncFII_1,IncX3_1,IncY_1	2	>32	>32			>64	>8	>32		>64	>32	>16		>128	>64				>32			>8	0.5	>8	>8	1	8		<=0.25	>8	>8				>128			>32	<=0.5	<=0.5
100	CDC/FDA	0435	Human	E. coli	PRJNA224116	SAMN07291528	167	aac(6')-Ib_1,aadA2_1,aph(3'')-Ib_5,aph(6)-Id_1,armA_1,blaCMY-42_1,blaNDM-1_1,blaOXA-9_1,blaSHV-12_1,blaTEM-1A_1,dfrA12_8,mdf(A)_1,mph(E)_1,msr(E)_4,sul1_5,sul2_2	IncA/C2_1,IncY_1	>64	>32	>32			>64	>8	>32		>64	>32	>16		>128	>16	>64			>32			>8	0.5	>8	>8	>16	4		<=0.25	>8	>8				>128			>32	<=0.5	>16
*Raw reads of the WGS sequences were obtained and re-assembled using SPAdes ver.3.11.1 assembler for all (n=100) isolates and later searched against MLST, ResFinder and PlasmidFinder databases using bioinformatic tools of SRST2ver.0.2.0 and ABRicate ver.0.8.7 to provide a uniform presentation of the sequence types, resistance genes and plasmids.
1Reflects MIC of first component
[truncated: 1 more columns]
